# Supplementary material for: Impact of COVID-19 on patient follow-up during supportive periodontal therapy: a retrospective study based on phone call survey
Source: BMC Oral Health. 2023 Oct 28;23:811. doi: 10.1186/s12903-023-03539-1 (PMC10612285; doi:10.1186/s12903-023-03539-1)
Supplement: Supplementary file 2 — Additional file 2. [file 12903_2023_3539_MOESM2_ESM.xlsx]

## Sheet: Sheet1
Table 5 Dataset of telephone questionnaire answers
ID	Year of visit	Gender	Age	mean PD（mm）	mean AL（mm）	BOP（%）	Stages of Periodontitis	Occupation A.Unemployed or enrolled B.Working C.Retired	Education A.level Less than college degree B.College degree or above C.Unwilling to disclose	A family history of periodontitis A.Yes B.No	Smoking habits A.Smoke occasionally B.Smoke every day C.Have quit smoking or never smoked	Drinking habits A.Moderate alcohol consumption B.Excessive drinking C.Total abstention or never drink	Health insurance A.Insured B.Not insured	Income of family per month(yuan) A.≤5000RMB B.5000~10000RMB C.≥10,000RMB D.Unwilling to disclose	Cause options: A. Work factors B.Family factors C.Transportation or distance factors D.Economic factors E.Personal factors F. Physiological factors G. Psychological factors H. COVID-19 Epidemic factors I. Hospital factors J.Medical staff factors K.Not stated / refused to answer	Attitudes toward follow-up A.Positive B.Negative	Suggestions for increasing participation in future follow-ups：Patient or provider privacy is involved, so the content of this section is not available.	Daily tooth brushing frequency A.≤1 time B.≥2 times	Duration of each brushing A.＜3min B.≥3min	Whether dental devices are regularly used A.Yes B.No
1	2021	Male	44	3.4	3.4	46	2	B	B	B	C	C	A	C	E	A	——	B	A	A
2	2019	Male	64	3.7	3.7	28	4	B	B	B	C	A	A	C	E	B	——	A	B	A
3	2020	Male	33	2.7	2.7	59	2	B	A	B	B	C	A	B	E	B	——	B	A	A
5	2019	Male	33	3.5	3.5	78	1	B	A	B	C	C	A	B	EJ	A	——	B	B	A
7	2019	Female	68	3.9	3.9	74	4	C	A	B	C	C	A	A	CH	A	——	B	B	B
11	2020	Male	40	1.9	1.9	14	3	B	B	B	C	C	A	C	EI	A	——	B	B	B
13	2020	Male	41	3.3	3.3	41	3	B	B	A	C	C	A	B	E	B	——	B	A	B
18	2021	Male	64	3.5	3.5	70	4	C	C	A	C	A	A	C	E	B	——	B	A	B
19	2021	Female	64	3	3	66	3	C	C	B	C	C	A	C	CH	B	——	B	A	B
20	2021	Male	54	3.7	3.7	60	3	B	A	B	B	A	A	C	AEI	A	——	B	A	A
21	2019	Female	43	2.5	2.5	61	2	B	B	B	C	C	A	B	CG	A	——	B	A	A
25	2020	Male	37	2.2	2.2	33	3	B	B	A	C	C	A	C	E	B	——	A	A	B
30	2021	Female	42	3.9	3.9	62	2	B	B	B	C	C	A	B	B	A	——	B	A	B
32	2019	Male	32	4	4	71	3	B	B	B	C	A	A	C	CI	A	——	B	B	A
36	2019	Female	59	3	3	38	3	C	A	A	C	C	A	C	I	A	——	B	A	B
37	2020	Male	36	3.7	3.7	60	3	B	B	A	C	C	A	B	A	A	——	B	B	A
40	2019	Male	49	3.1	3.1	36	3	B	A	A	C	C	A	C	AI	A	——	B	A	B
51	2020	Male	28	3.8	3.8	88	3	B	B	B	C	C	A	C	A	B	——	B	B	B
55	2019	Female	50	3.4	3.4	59	3	A	A	A	C	C	A	B	I	A	——	B	B	A
57	2019	Female	31	3.5	3.5	67	4	B	B	A	C	C	A	C	CE	A	——	B	B	A
59	2021	Male	36	3.2	3.2	54	3	B	B	A	A	C	A	C	I	B	——	B	A	A
63	2020	Female	32	2.4	2.4	70	1	B	B	A	C	C	A	B	ACH	B	——	B	A	B
73	2020	Female	40	3.3	3.3	46	2	B	A	B	C	A	A	C	I	A	——	B	A	B
74	2021	Male	30	3.2	3.2	83	2	B	B	A	C	C	A	C	C	A	——	B	A	B
75	2020	Male	60	5.3	5.3	95	4	C	B	B	B	A	A	C	CI	B	——	B	B	B
76	2021	Female	45	3.5	3.5	77	3	B	B	B	C	C	A	B	AHI	B	——	B	B	A
77	2021	Female	35	3	3	63	1	B	B	B	C	C	B	C	E	B	——	B	A	A
82	2020	Male	26	2.1	2.1	46	1	A	B	B	C	C	B	B	C	A	——	B	B	B
83	2019	Male	32	3.2	3.2	63	1	B	B	A	C	A	A	C	E	B	——	B	B	B
86	2019	Male	30	2.6	2.6	23	1	B	B	B	C	C	B	C	CI	A	——	B	A	A
90	2020	Female	25	3.8	3.8	79	3	B	A	A	C	A	A	C	EH	A	——	A	A	B
92	2021	Female	63	4.1	4.1	65	4	C	A	B	C	C	B	A	BC	B	——	B	A	B
96	2019	Female	40	3.7	3.7	53	3	A	B	A	C	C	A	C	EH	B	——	B	A	A
97	2021	Female	27	2.9	2.9	79	3	A	B	A	C	C	B	C	E	A	——	B	A	A
101	2019	Female	38	3.2	3.2	48	3	B	A	B	C	C	A	C	I	A	——	B	A	B
106	2020	Female	26	2.7	2.7	85	2	B	B	A	C	C	A	C	A	A	——	B	B	B
118	2021	Female	51	3.1	3.1	73	3	C	C	B	C	C	B	D	H	A	——	B	B	B
120	2020	Female	44	3	3	72	1	B	B	B	C	C	A	C	E	B	——	B	B	B
131	2020	Female	46	2.8	2.8	45	3	B	B	B	C	C	A	B	C	A	——	B	A	A
137	2020	Female	38	3	3	88	2	B	B	A	C	C	A	D	E	B	——	B	B	A
138	2019	Female	40	3.9	3.9	81	3	B	B	B	C	C	A	C	ACI	B	——	B	B	A
141	2020	Male	36	3.2	3.2	32	3	B	B	B	C	C	A	C	AH	A	——	B	A	A
146	2019	Female	38	3.9	3.9	88	3	B	B	A	C	C	A	C	AB	A	——	B	B	A
151	2020	Male	48	3.5	3.5	26	4	B	A	B	C	A	B	C	E	A	——	B	B	B
152	2021	Female	34	3.4	3.4	44	3	B	A	B	C	C	A	C	E	B	——	B	A	B
175	2019	Female	33	3.1	3.1	50	2	B	B	A	C	C	A	C	CH	A	——	B	A	A
185	2021	Male	45	3.2	3.2	88	3	B	B	B	C	C	A	C	A	B	——	A	B	B
191	2019	Female	43	3	3	85	2	B	B	B	C	C	A	C	FI	A	——	B	A	A
194	2021	Female	34	3.2	3.2	57	2	B	B	B	C	C	A	C	E	B	——	B	A	B
195	2020	Female	37	2.8	2.8	76	3	B	B	B	C	C	A	B	E	A	——	B	B	A
201	2021	Male	32	3.1	3.1	46	2	B	B	B	C	B	B	C	E	B	——	B	A	A
207	2019	Female	57	4.6	4.6	82	4	C	A	A	C	C	A	C	B	A	——	B	A	A
213	2020	Female	33	3.3	3.3	27	3	B	C	A	C	C	A	C	A	A	——	B	A	A
217	2019	Male	33	2.7	2.7	37	3	B	B	B	B	C	A	C	AE	A	——	B	A	A
221	2020	Male	42	2.7	2.7	36	2	B	B	B	C	A	A	C	EH	A	——	B	A	B
226	2019	Male	61	3.9	3.9	47	3	C	A	A	C	C	A	A	A	A	——	A	B	B
228	2019	Male	37	3.1	3.1	77	2	B	B	B	C	C	A	C	HI	A	——	B	B	A
231	2020	Female	43	3.4	3.4	89	3	B	A	B	C	A	B	D	ACI	A	——	B	B	A
240	2021	Female	61	3.5	3.5	91	3	C	A	B	C	C	B	B	I	B	——	B	A	A
243	2020	Female	38	2.7	2.7	53	2	B	B	B	C	C	B	A	F	A	——	B	A	A
244	2021	Male	41	2.6	2.6	21	1	B	A	A	C	A	A	B	E	B	——	A	B	A
246	2020	Male	32	4.1	4.1	82	3	B	A	B	B	B	B	C	AI	A	——	B	A	B
248	2019	Female	30	3	3	100	3	B	A	A	C	C	A	A	CHI	A	——	B	A	B
249	2021	Male	32	2.6	2.6	69	2	B	A	B	A	A	B	D	E	B	——	B	B	A
251	2021	Female	44	2.6	2.6	83	1	B	B	B	C	C	B	D	A	B	——	A	B	B
255	2021	Female	54	2.6	2.6	80	3	B	A	B	C	C	A	D	A	A	——	B	B	A
257	2020	Female	36	2.9	2.9	47	2	B	B	A	C	C	A	C	EH	A	——	B	B	B
258	2020	Female	37	2.7	2.7	71	2	B	B	B	C	C	A	B	H	A	——	A	B	A
262	2020	Male	29	3	3	64	3	B	B	B	C	C	A	C	E	B	——	B	A	B
263	2021	Male	41	3.3	3.3	91	3	B	A	A	B	C	A	B	E	A	——	B	A	B
264	2020	Female	32	2.7	2.7	54	3	A	B	B	C	C	A	D	E	A	——	B	B	A
266	2019	Female	34	2.7	2.7	32	1	B	B	A	C	C	A	D	H	A	——	B	B	A
267	2020	Female	32	2.8	2.8	55	1	B	B	A	C	C	A	C	EI	A	——	B	A	A
270	2020	Male	29	3.2	3.2	59	2	B	B	B	B	A	A	C	A	B	——	A	B	B
272	2019	Male	31	2.7	2.7	64	3	B	B	A	C	A	A	C	EI	B	——	B	A	A
274	2019	Female	46	3.6	3.6	71	3	A	A	B	C	C	B	A	DE	B	——	B	A	B
275	2019	Male	28	3	3	49	2	B	B	A	C	A	A	D	E	A	——	B	B	A
279	2020	Male	34	3.1	3.1	49	2	B	B	B	C	C	A	D	E	B	——	B	B	B
280	2019	Female	30	3.1	3.1	59	1	B	C	B	C	C	A	D	E	B	——	B	B	B
282	2019	Female	29	3	3	76	1	B	A	B	C	C	A	C	CI	B	——	B	A	B
284	2021	Female	36	2.5	2.5	63	1	B	B	B	C	C	A	B	AH	A	——	B	B	A
291	2021	Male	41	3.4	3.4	65	3	B	B	A	C	A	A	D	ADI	A	——	B	B	A
293	2020	Female	34	2.9	2.9	67	2	B	C	A	C	C	A	D	E	A	——	B	B	B
307	2020	Female	34	2.3	2.3	41	1	B	B	B	C	C	A	C	E	A	——	B	B	B
308	2021	Male	27	2	2	32	1	B	B	A	C	C	A	C	CI	A	——	B	B	A
313	2020	Male	43	3.2	3.2	66	3	B	B	B	C	C	A	D	CEH	B	——	B	B	A
315	2020	Female	36	3.2	3.2	38	2	B	A	B	C	C	A	D	DHI	A	——	B	A	B
318	2020	Male	25	3	3	39	2	B	A	B	C	C	B	D	E	B	——	B	B	A
321	2020	Female	55	2.5	2.5	35	3	C	B	B	C	C	A	A	I	A	——	B	A	B
322	2020	Female	44	2.6	2.6	25	2	B	A	B	C	A	A	C	AH	A	——	B	B	A
329	2019	Male	58	2.9	2.9	80	3	B	B	B	B	C	A	B	I	B	——	B	A	B
331	2019	Female	40	3.3	3.3	24	3	B	B	A	C	C	A	C	FGI	A	——	B	B	A
338	2020	Male	60	4.2	4.2	67	4	C	B	A	C	C	B	C	AE	A	——	B	B	A
342	2020	Female	61	3.3	3.3	76	3	C	B	B	C	C	A	C	I	A	——	B	A	A
345	2019	Male	35	4	4	56	3	B	B	B	C	C	A	A	CEI	A	——	B	B	B
350	2021	Male	53	3.3	3.3	77	4	B	B	B	C	A	A	B	AEH	A	——	B	B	A
353	2021	Female	53	3.9	3.9	83	4	C	A	B	C	C	B	C	DE	B	——	B	B	A
360	2020	Female	33	3	3	49	3	B	B	B	C	C	A	B	E	A	——	B	B	A
367	2020	Female	54	2.9	2.9	30	3	B	B	B	C	C	A	C	ABEH	A	——	B	B	A
368	2020	Male	42	2.7	2.7	28	3	B	B	B	C	C	A	A	H	A	——	A	B	B
371	2020	Male	32	2.7	2.7	34	2	B	B	A	C	C	A	C	I	A	——	B	A	A
374	2019	Female	53	3.1	3.1	45	3	B	A	B	C	C	A	C	IJ	B	——	B	B	A
375	2020	Female	34	2.6	2.6	40	2	B	B	A	C	C	A	C	E	A	——	B	B	A
376	2020	Female	48	4	4	62	3	B	C	B	C	C	A	D	E	B	——	B	A	A
379	2020	Male	63	2.8	2.8	31	4	C	C	B	C	C	B	D	HI	B	——	B	B	A
381	2020	Male	53	2.7	2.7	28	3	B	A	B	B	A	A	C	E	B	——	B	A	B
382	2020	Male	39	4.5	4.5	83	3	B	C	B	C	C	A	D	H	A	——	B	B	B
384	2021	Female	34	3.8	3.8	91	3	A	A	A	C	C	B	B	EF	A	——	B	B	B
386	2021	Female	38	3.1	3.1	57	3	B	B	B	C	C	A	D	E	A	——	B	B	B
387	2021	Male	40	3.7	3.7	93	2	B	B	B	C	C	A	C	AH	B	——	B	B	B
388	2021	Male	34	3.1	3.1	60	3	B	C	B	C	C	A	D	A	B	——	B	B	B
390	2019	Male	35	3	3	47	3	B	B	B	C	C	A	D	E	A	——	B	B	A
393	2019	Female	64	3.6	3.6	67	3	C	A	B	C	C	A	D	E	B	——	B	B	B
394	2019	Male	38	4.9	4.9	93	3	B	B	A	C	C	A	C	C	A	——	B	B	A
395	2019	Male	50	2.7	2.7	52	1	B	B	B	C	C	A	C	H	A	——	B	A	B
398	2021	Female	66	2.9	2.9	33	4	C	A	A	C	C	A	C	E	B	——	B	B	B
402	2019	Female	62	3.9	3.9	72	4	C	A	B	C	C	A	C	I	B	——	B	B	B
404	2019	Male	37	2.8	2.8	58	1	B	B	B	C	A	A	C	AE	A	——	B	B	A
408	2019	Female	37	3.4	3.4	69	3	B	B	B	C	C	A	B	E	B	——	B	B	A
410	2020	Male	43	4.1	4.1	67	4	B	B	B	C	C	A	D	CEI	B	——	B	B	B
413	2019	Male	53	3.5	3.5	53	3	B	A	B	C	A	B	A	A	A	——	B	B	A
415	2019	Female	40	3.5	3.5	41	3	B	A	A	C	C	A	C	AE	A	——	B	A	A
416	2019	Female	57	3	3	30	3	C	A	B	C	C	B	C	CJ	A	——	B	B	B
420	2019	Female	38	3	3	59	3	B	B	A	C	C	A	B	AE	A	——	B	B	B
422	2021	Female	32	2.4	2.4	41	1	B	B	A	C	C	A	B	BF	A	——	B	A	B
423	2019	Female	34	3.4	3.4	69	3	B	A	A	C	C	A	B	E	B	——	B	A	A
424	2020	Male	42	3.4	3.4	35	3	B	A	A	C	A	A	C	AE	A	——	B	B	B
428	2019	Female	43	5.4	5.4	92	3	B	C	A	C	C	A	C	ABGI	A	——	B	A	B
429	2019	Male	34	4.9	5	95	4	B	B	A	C	A	B	C	CI	A	——	B	B	A
430	2020	Female	40	3.8	3.8	78	3	B	A	B	C	C	A	C	A	A	——	B	B	A
431	2021	Male	53	3.8	3.8	74	3	B	A	A	C	C	A	C	CEH	A	——	A	A	B
434	2019	Male	39	5.4	5.4	92	3	B	B	B	C	C	B	B	H	B	——	B	B	B
437	2019	Male	36	3.2	3.2	47	3	B	B	A	B	C	A	C	E	A	——	B	A	A
438	2020	Male	39	4	4	65	3	B	B	A	C	C	A	C	E	A	——	B	B	B
440	2020	Female	35	3.3	3.3	69	3	B	B	B	C	C	A	C	EI	B	——	B	A	B
441	2021	Male	26	3.9	3.9	68	1	B	A	A	C	C	A	D	C	B	——	A	A	B
442	2020	Female	38	3.2	3.2	29	3	B	A	B	C	C	B	D	CH	A	——	B	A	A
443	2019	Female	64	4	4	92	3	C	C	B	C	C	A	B	EH	B	——	B	B	A
444	2020	Male	45	3.7	3.7	60	3	B	A	B	B	C	A	B	AE	A	——	B	A	A
446	2019	Female	44	2.7	2.7	42	3	B	B	A	C	C	A	C	FH	A	——	B	B	B
448	2019	Female	55	4.6	4.6	79	4	C	A	B	C	C	B	D	E	A	——	B	B	B
451	2019	Female	44	3.2	3.2	68	2	B	C	A	C	C	A	D	CHIJ	A	——	B	B	A
452	2019	Male	33	5	5	84	2	B	B	A	C	C	A	C	AI	A	——	B	A	B
454	2021	Male	25	3.2	3.2	74	3	A	B	A	C	A	B	C	E	A	——	B	A	B
455	2019	Male	36	2.8	2.8	25	1	B	B	A	C	C	A	C	AE	B	——	B	A	A
458	2019	Female	44	3.2	3.2	71	2	B	C	B	C	C	A	D	J	A	——	B	A	A
459	2020	Female	25	3.1	3.1	38	3	B	B	A	C	C	B	C	E	A	——	B	A	A
462	2019	Female	34	3.9	3.9	72	2	B	C	A	C	C	A	D	I	A	——	A	B	A
465	2021	Male	49	4.2	4.2	79	3	B	B	A	C	C	A	C	E	A	——	B	B	A
467	2019	Male	38	5.9	5.9	88	4	B	A	A	C	C	A	C	BH	A	——	B	A	A
468	2020	Male	35	3.1	3.1	86	3	B	C	A	C	C	A	C	I	A	——	B	B	A
470	2021	Female	45	4.2	4.2	62	3	B	A	A	C	C	B	B	ACD	A	——	B	B	A
471	2021	Female	34	3.7	3.7	84	3	B	B	B	C	C	A	C	H	A	——	B	B	A
472	2019	Female	43	3.9	3.9	48	3	B	B	B	C	C	A	D	EH	A	——	B	B	A
475	2021	Male	48	3.5	3.5	82	3	B	A	B	C	A	A	C	A	A	——	B	B	A
477	2021	Male	51	4.8	4.8	64	4	B	A	B	A	A	B	B	I	B	——	B	B	B
478	2021	Female	62	3.4	3.4	97	3	C	B	B	C	C	B	B	ABE	A	——	B	B	A
479	2019	Female	34	3.6	3.6	58	3	A	C	B	C	C	B	D	I	A	——	B	A	B
481	2020	Male	64	4.3	4.3	67	4	C	A	A	C	C	A	B	E	A	——	B	A	A
482	2021	Female	38	3.5	3.5	87	3	B	C	A	C	C	A	A	I	A	——	B	B	A
484	2021	Female	38	2.8	2.8	77	2	B	B	B	C	C	A	C	E	A	——	B	A	A
485	2021	Female	50	3	3	68	3	B	A	B	C	C	B	A	AB	B	——	A	B	A
488	2021	Male	32	4.2	4.2	72	3	B	B	B	C	A	A	C	A	A	——	B	A	A
489	2021	Male	58	4.1	4.1	64	4	B	A	B	C	C	A	C	H	A	——	B	A	A
490	2021	Male	33	3.6	3.6	67	3	B	A	B	B	C	A	C	E	A	——	B	A	A
492	2019	Female	33	3.8	3.8	73	4	B	B	B	C	C	A	B	F	A	——	B	B	A
499	2021	Female	53	4.8	4.8	95	4	C	C	B	C	C	A	D	I	A	——	A	A	B
502	2020	Male	50	3.7	3.7	61	3	B	B	B	C	A	A	C	E	A	——	B	A	B
503	2019	Female	60	3.5	3.5	62	3	C	C	B	C	C	A	D	J	A	——	B	B	A
506	2021	Female	29	4.1	4.1	67	3	B	B	B	C	C	A	C	H	A	——	B	B	A
507	2019	Male	38	4.3	4.3	70	3	B	B	A	C	A	A	C	H	A	——	B	B	A
511	2019	Female	32	2.5	2.5	53	1	B	B	B	C	C	A	B	I	A	——	B	B	A
512	2019	Female	41	3.6	3.6	55	2	A	B	B	C	C	A	D	E	A	——	B	B	A
513	2019	Male	53	2.9	2.9	57	3	B	B	B	B	A	A	B	I	A	——	B	B	B
514	2019	Male	43	4.4	4.4	74	3	B	B	B	C	A	A	D	J	A	——	B	A	A
517	2019	Female	35	3.3	3.3	66	3	B	A	B	C	C	A	D	F	B	——	B	A	B
518	2020	Male	53	4.1	4.1	47	4	B	A	B	B	A	A	A	A	B	——	B	B	A
521	2021	Female	54	4.4	4.4	67	3	C	A	B	C	A	A	A	EH	A	——	B	B	A
522	2019	Female	24	3.2	3	82	2	B	B	A	C	C	A	C	H	B	——	B	A	A
523	2020	Male	52	3.3	3.3	46	3	B	A	B	C	C	A	C	E	A	——	B	A	A
529	2020	Male	26	5.6	5.6	95	3	B	B	B	A	C	A	D	J	B	——	B	B	B
531	2020	Male	40	3	3	56	4	B	A	B	C	C	A	B	AC	A	——	B	B	A
535	2020	Female	46	3.6	3.6	75	3	B	C	A	C	C	A	C	A	B	——	B	B	A
536	2020	Male	26	3.6	3.6	66	3	B	B	B	C	C	A	B	E	B	——	B	B	B
537	2020	Male	33	4.4	4.4	96	3	B	B	A	C	C	A	C	I	A	——	B	B	A
539	2019	Male	24	3.9	3.9	75	3	B	B	A	C	C	B	B	AI	B	——	B	B	A
540	2019	Female	36	2.5	2.5	34	2	A	A	B	C	C	A	B	C	B	——	B	B	A
548	2019	Female	28	3.6	3.6	54	3	B	B	B	C	C	A	B	E	B	——	B	B	A
549	2019	Female	45	3.9	3.9	83	4	B	C	A	C	C	A	D	HJ	A	——	B	B	A
550	2020	Female	29	3.2	3.2	58	3	B	B	B	C	C	A	B	E	A	——	B	B	A
558	2019	Female	55	3.3	3.3	76	3	C	A	B	C	C	A	A	E	B	——	B	B	A
559	2020	Female	64	3.2	6	75	4	C	A	A	C	C	A	A	I	B	——	B	B	B
562	2019	Male	40	3.5	4.2	68	3	B	B	A	C	C	A	C	H	B	——	B	B	B
563	2019	Female	61	3	3	49	2	C	A	A	C	C	A	A	E	B	——	B	A	A
564	2021	Male	32	4.2	4.2	96	3	B	B	A	C	C	A	C	E	B	——	B	B	B
565	2021	Female	45	3	4	46	3	B	A	A	C	C	A	B	I	B	——	B	B	A
566	2020	Male	69	3.6	3.6	100	4	C	A	B	C	C	A	D	E	B	——	B	B	A
570	2019	Male	42	2.9	2.9	63	3	A	A	A	C	C	B	A	DH	B	——	B	B	A
571	2019	Male	31	4.4	4.4	78	3	B	B	A	C	C	A	B	E	B	——	B	B	A
573	2021	Female	29	3.9	3.9	77	3	B	B	B	C	C	A	A	A	A	——	B	B	A
580	2020	Male	38	3.9	4.1	60	3	B	C	A	C	A	A	D	AC	B	——	B	B	A
582	2019	Female	35	5.1	5.1	84	3	B	C	B	C	C	A	D	E	A	——	B	A	A
585	2020	Female	32	3.9	3.9	73	2	B	A	A	C	C	A	A	AH	A	——	B	B	B
586	2021	Female	39	3.9	3.9	70	3	B	B	A	C	C	A	A	H	A	——	B	A	A
587	2021	Female	39	3.2	3.2	61	2	B	B	B	C	C	A	B	AE	B	——	B	A	A
593	2019	Female	30	3.1	3.1	61	1	B	C	B	C	C	A	D	I	A	——	B	B	A
595	2020	Female	46	4.1	4.1	70	4	B	B	B	C	C	A	B	CE	A	——	B	A	A
597	2020	Female	26	3.9	3.9	77	3	B	B	B	C	C	A	D	E	B	——	B	B	A
598	2020	Male	26	3.4	3.4	76	1	B	C	B	C	C	A	D	C	B	——	B	B	B
599	2020	Male	26	3.6	3.6	58	2	B	B	B	C	C	A	B	E	A	——	B	B	B
601	2021	Male	48	4	4	90	3	B	A	B	C	C	A	C	DEF	B	——	B	A	A
604	2020	Male	29	3	3	60	1	B	B	B	C	C	A	B	E	B	——	B	B	A
606	2020	Male	35	4.1	4.1	52	3	B	B	B	C	C	A	B	AD	A	——	B	B	A
607	2021	Male	56	3.4	3.4	89	3	B	A	B	C	C	A	B	AE	B	——	B	A	B
608	2019	Female	40	3	3	76	3	B	B	A	C	C	A	C	A	A	——	B	B	A
614	2019	Male	43	3.6	3.6	63	3	B	B	B	C	B	A	C	A	A	——	B	B	A
617	2021	Male	53	3.3	3.3	91	3	B	A	B	A	A	A	A	J	A	——	B	B	A
618	2021	Male	25	3.4	3.4	69	1	B	A	A	C	A	A	A	E	A	——	B	A	A
621	2019	Female	41	4.4	4.4	66	2	B	B	B	C	C	A	B	H	B	——	B	A	A
622	2020	Female	31	4.1	4.1	74	2	B	C	A	C	C	A	D	J	B	——	B	A	A
623	2021	Male	46	4.3	4.3	78	3	B	B	B	C	C	A	B	I	A	——	B	B	A
625	2019	Female	35	3.9	3.9	74	3	B	B	B	C	A	A	B	HI	A	——	B	B	A
627	2019	Female	50	3.8	3.8	65	3	C	C	B	C	C	A	D	E	A	——	B	B	A
631	2020	Male	48	5.5	5.5	88	4	B	A	B	C	A	A	B	E	B	——	B	B	A
632	2020	Male	28	3.3	3.3	65	2	B	B	B	C	C	A	A	DE	B	——	B	B	A
638	2019	Female	65	2.8	2.8	76	3	C	A	B	C	C	A	A	CF	A	——	B	B	A
639	2021	Male	35	4.4	4.4	98	4	B	B	A	C	C	A	C	E	A	——	B	B	A
640	2019	Male	52	3.2	3.2	49	3	B	A	B	C	C	A	C	A	A	——	B	B	A
646	2021	Female	53	4.2	4.2	80	3	B	A	A	C	C	A	B	C	B	——	B	B	B
649	2021	Male	32	3	3	72	2	B	B	A	C	C	A	C	E	B	——	B	B	A
653	2020	Female	53	3.8	3.8	70	3	C	A	A	C	C	A	B	E	A	——	B	A	A
654	2019	Male	62	2.8	2.8	31	4	C	A	A	C	C	A	B	E	A	——	B	A	A
655	2020	Female	50	3.3	3.3	67	3	C	C	A	C	C	A	D	H	B	——	B	B	B
662	2021	Male	49	3.4	4.2	81	3	B	A	B	C	C	A	C	E	A	——	B	A	A
663	2021	Male	58	3.4	4.6	82	3	B	A	B	C	A	A	B	K	A	——	B	B	A
665	2020	Male	47	3.1	5	51	3	B	A	A	C	A	A	C	E	B	——	B	B	B
666	2020	Male	47	2.8	3.9	37	3	B	C	B	C	A	A	D	E	B	——	B	B	B
668	2019	Male	43	3.9	4.5	54	3	B	B	B	C	C	A	C	E	A	——	B	B	A
669	2019	Male	35	3.6	3.6	70	2	B	B	B	B	A	A	C	CH	B	——	B	B	A
670	2020	Male	35	2.7	2.7	100	1	B	A	A	B	A	A	C	BE	A	——	B	A	B
673	2019	Female	38	2.7	2.7	46	2	A	A	B	C	C	A	B	B	B	——	B	B	B
676	2020	Female	44	2.9	2.9	63	3	B	B	A	C	C	A	C	A	A	——	B	B	A
677	2021	Female	28	2.7	2.7	65	1	B	C	B	C	C	A	D	J	A	——	B	B	A
679	2019	Female	49	2.9	3.8	32	3	B	A	A	C	C	B	A	I	A	——	B	B	A
681	2020	Female	25	3	3	92	2	B	B	B	C	C	A	B	E	B	——	B	A	A
682	2020	Female	28	2.6	2.6	68	2	B	B	A	C	C	A	B	E	A	——	B	A	A
683	2020	Female	28	3	3	85	3	B	B	B	C	C	A	C	E	B	——	B	B	A
684	2020	Female	45	3.2	3.3	70	3	B	B	A	C	C	A	C	E	A	——	B	B	B
685	2020	Female	53	2.9	2.9	84	3	C	A	B	C	C	A	B	E	B	——	B	B	A
686	2020	Female	41	2.2	2.2	49	1	B	A	A	C	C	B	B	H	A	——	B	A	A
687	2021	Male	28	2.3	2.3	72	2	B	B	B	C	C	A	C	E	B	——	B	B	A
689	2020	Male	32	3.1	3.1	61	3	B	C	B	A	A	A	D	E	B	——	B	B	A
690	2020	Female	28	2.9	2.9	58	1	B	B	B	C	C	A	C	AC	B	——	B	B	A
691	2020	Male	39	5.5	5.7	100	3	A	A	B	C	C	B	A	D	B	——	B	B	A
692	2021	Male	47	2.7	2.7	56	3	B	C	B	C	C	A	D	H	B	——	B	B	A
695	2019	Male	55	3.2	3.4	21	3	B	B	B	B	A	A	C	J	B	——	B	B	A
696	2021	Female	32	4.1	4.1	96	3	B	B	A	C	C	A	C	F	B	——	B	B	A
697	2021	Female	57	2.3	2.3	84	1	C	A	A	C	C	A	B	E	B	——	B	A	B
698	2021	Female	30	2.4	2.9	50	2	B	A	B	C	C	A	C	E	A	——	B	B	A
701	2020	Female	25	2.5	2.6	26	1	B	B	A	C	C	A	B	E	B	——	B	A	A
702	2020	Male	24	2.9	2.9	73	2	B	C	B	C	C	A	D	E	A	——	B	B	A
703	2021	Male	55	4.1	4.1	89	3	B	A	B	C	C	A	A	E	B	——	B	A	A
705	2019	Female	34	2.3	2.3	63	1	B	A	B	C	C	A	B	F	B	——	B	B	B
708	2020	Female	60	3.1	3.1	37	3	C	A	B	C	C	A	A	BH	B	——	B	B	A
709	2020	Male	26	4.9	4.9	98	3	B	B	B	C	C	B	D	CE	B	——	B	B	A
710	2020	Male	34	3.2	3.2	88	3	B	B	B	C	C	A	D	E	B	——	B	B	A
712	2019	Female	53	1.8	1.8	11	1	C	C	B	C	C	A	D	H	A	——	B	A	A
718	2019	Male	35	3.5	4.2	72	3	B	C	A	A	A	A	D	H	A	——	B	B	A
721	2020	Male	34	4.2	4.8	91	3	B	B	B	C	C	A	C	A	B	——	B	A	A
724	2020	Female	32	3.6	3.6	84	3	B	B	B	C	C	A	B	H	A	——	B	B	A
725	2019	Female	34	2.9	2.9	65	3	B	C	B	C	C	A	D	I	A	——	B	B	A
728	2020	Male	31	3.6	3.6	48	3	B	B	B	C	C	A	C	E	A	——	B	B	B
729	2019	Female	28	2.8	3	43	3	B	B	A	C	C	A	B	F	B	——	B	A	A
730	2019	Female	28	2.7	2.7	61	1	B	B	B	C	C	A	B	AE	B	——	B	B	A
735	2021	Female	29	4.4	4.4	100	1	B	B	B	C	C	A	B	E	A	——	B	B	A
737	2019	Male	50	1.9	2.3	30	4	B	C	B	C	C	A	D	A	B	——	B	B	B
738	2019	Male	49	2.4	2.4	17	1	B	B	B	C	C	A	C	AB	B	——	B	B	A
740	2019	Male	36	3.3	3.3	64	3	B	B	B	C	C	A	B	A	B	——	B	B	B
745	2020	Male	59	4.8	4.8	67	3	C	C	A	B	B	A	D	D	B	——	B	B	A
746	2020	Male	28	3.1	3.1	72	3	B	B	B	C	C	A	C	C	A	——	B	B	B
749	2019	Female	61	2.8	2.8	13	3	C	B	B	C	C	A	D	E	A	——	B	B	B
750	2019	Female	40	3.3	4.3	50	2	B	B	B	C	C	A	B	E	B	——	B	B	A
751	2020	Male	34	3	3	34	3	B	B	B	C	C	A	B	E	A	——	B	A	A
754	2021	Male	35	4.4	4.4	93	3	B	B	B	C	C	A	B	E	A	——	B	B	A
757	2019	Male	30	2.5	2.5	87	1	B	B	A	C	C	A	C	E	A	——	B	B	A
758	2020	Male	35	3.1	3.1	72	2	B	C	B	C	C	A	D	F	B	——	B	B	A
760	2019	Male	59	3.8	3.8	64	4	B	B	B	B	A	A	C	AC	B	——	B	A	A
761	2020	Male	39	3.3	3.3	80	3	B	B	B	C	C	A	C	A	A	——	B	B	A
762	2020	Female	44	3.2	3.2	77	3	B	A	A	C	C	A	B	AE	B	——	B	A	B
768	2020	Male	38	3	3	68	3	B	B	B	C	C	A	C	J	A	——	B	B	A
769	2021	Male	46	4.9	4.9	84	3	B	A	B	C	C	A	C	E	B	——	B	B	B
773	2021	Female	66	3.3	3.3	30	3	C	A	B	C	C	A	B	K	B	——	B	A	A
774	2020	Male	27	3.5	3.5	50	1	B	B	A	C	A	A	C	EJ	A	——	B	A	A
775	2021	Male	35	3.5	3.5	86	3	B	B	A	A	A	A	C	EH	A	——	A	A	B
777	2019	Male	24	2.9	2.9	62	1	B	B	B	C	C	A	B	E	B	——	B	B	A
780	2020	Female	27	2.9	2.9	31	1	B	B	A	C	C	A	B	E	B	——	B	B	A
784	2020	Female	49	3	3	45	3	B	B	A	C	C	A	B	E	A	——	B	B	B
788	2019	Female	65	2.9	2.9	39	3	A	A	B	C	C	A	B	D	B	——	B	A	B
790	2019	Female	28	4.1	4.3	100	1	B	A	A	C	C	A	A	C	A	——	B	A	A
791	2019	Male	33	2.3	2.4	34	1	B	B	A	C	C	A	C	H	A	——	B	B	A
794	2021	Female	58	3.3	3.3	35	3	C	A	A	C	C	A	B	B	A	——	B	B	A
802	2020	Male	30	1.9	1.9	31	3	B	B	B	C	C	A	C	CI	B	——	B	A	A
803	2020	Female	32	2.8	2.8	29	1	B	B	B	C	C	A	C	A	A	——	B	B	A
805	2019	Male	31	4.1	4.1	74	2	B	B	B	C	C	A	C	C	A	——	B	B	A
807	2019	Male	41	2.4	2.9	76	2	B	B	A	C	C	B	B	EI	B	——	A	B	A
811	2020	Male	30	4.2	4.2	84	3	B	B	B	C	C	A	C	AE	B	——	B	B	A
813	2019	Male	49	4	4	70	3	B	B	B	C	C	A	C	AD	B	——	B	B	A
817	2021	Male	48	3.9	3.9	55	3	A	A	A	A	A	A	A	E	A	——	B	B	A
818	2021	Male	61	2.9	2.9	63	4	C	B	B	C	C	A	C	E	A	——	B	B	B
822	2020	Female	52	3	3	100	3	C	C	B	C	C	A	D	DEI	B	——	B	B	B
825	2020	Male	30	2.5	2.5	59	1	B	B	A	B	A	A	C	H	A	——	B	B	B
827	2019	Female	57	3.1	3.1	69	1	C	A	A	C	C	A	A	E	B	——	B	B	A
835	2020	Male	59	3.6	3.6	74	3	B	A	A	C	C	A	B	F	A	——	B	A	B
836	2021	Male	64	4.1	4.1	85	3	C	A	B	C	C	A	A	E	B	——	B	B	B
846	2019	Male	33	2.9	2.9	51	2	B	B	A	C	C	A	C	AE	A	——	B	B	A
851	2019	Male	51	3	3	33	3	B	A	B	C	C	A	C	GH	B	——	B	B	A
852	2020	Male	41	3.5	3.5	60	3	B	A	A	C	A	A	B	E	A	——	B	B	A
853	2019	Male	49	4.7	4.7	67	3	B	B	B	B	A	A	C	I	B	——	B	B	A
854	2021	Male	58	3.9	3.9	65	3	B	A	A	A	C	A	C	AI	A	——	B	B	A
855	2021	Male	35	3.5	3.5	63	3	B	B	A	C	C	A	B	A	B	——	B	B	B
856	2021	Female	54	4	4	83	4	C	A	B	C	C	A	A	E	A	——	B	B	A
857	2019	Male	41	4.3	4.3	97	3	B	B	A	C	C	A	C	FJ	B	——	B	B	B
861	2019	Female	27	3.5	4.1	65	1	B	B	B	C	C	A	B	C	B	——	B	A	B
863	2021	Female	54	3.2	3.2	41	3	C	A	B	C	C	A	A	E	B	——	B	B	A
864	2019	Female	35	3.2	3.2	38	3	B	A	A	C	C	A	C	C	B	——	B	B	A
868	2019	Male	45	3.7	3.7	54	3	B	A	B	C	C	A	B	A	B	——	B	B	A
869	2020	Male	57	4.1	4.1	59	3	B	B	A	C	A	A	C	I	A	——	B	B	A
870	2020	Female	50	3.9	3.9	80	3	B	B	B	C	C	A	C	I	A	——	B	A	A
872	2020	Male	57	3.1	4.9	30	4	B	B	B	B	A	A	C	A	A	——	B	B	B
874	2021	Female	56	2.8	2.8	70	4	C	A	B	C	A	A	B	EH	A	——	B	A	A
880	2021	Male	43	4	4	55	3	B	C	B	C	C	A	B	E	A	——	B	B	B
881	2019	Male	48	6.7	6.7	94	4	B	A	A	C	C	A	B	I	A	——	B	B	A
882	2020	Female	52	3.6	3.6	83	3	C	A	B	C	C	A	A	D	A	——	B	B	A
883	2019	Male	50	3.5	3.5	39	3	B	A	A	B	C	A	B	C	A	——	B	B	A
884	2020	Male	50	4	4	74	3	B	B	B	A	C	A	C	J	B	——	B	B	A
885	2019	Male	56	2	2.9	11	2	B	B	B	C	C	A	C	H	B	——	B	B	A
886	2019	Female	51	2.5	2.9	24	3	C	A	A	C	C	A	B	H	A	——	B	B	A
889	2019	Male	37	3.1	3.1	31	3	B	C	A	C	C	A	D	H	A	——	B	B	B
892	2020	Male	46	6.3	6.3	89	4	B	A	A	C	C	A	B	E	B	——	B	B	B
894	2021	Male	58	4	4	85	3	B	A	B	A	C	A	B	E	B	——	B	B	A
897	2019	Male	25	3	3	78	3	B	A	A	C	C	A	B	I	A	——	B	B	B
907	2021	Female	55	2.8	4.2	65	3	C	A	A	C	C	A	A	EJ	A	——	B	A	B
910	2020	Male	54	5.5	8.1	95	3	B	A	B	C	C	A	B	E	A	——	B	A	B
913	2021	Female	51	3.2	3.2	63	3	C	A	B	C	C	A	C	E	A	——	B	B	A
914	2019	Male	61	2.5	3.5	67	3	C	A	A	C	A	A	B	E	A	——	A	A	B
919	2021	Male	42	3	3	68	3	B	B	B	C	C	A	C	AE	A	——	B	A	A
920	2019	Male	44	4.7	4.7	74	4	B	B	B	B	B	A	B	E	A	——	A	B	B
923	2020	Female	53	3.9	3.9	88	3	C	A	A	C	C	A	B	E	B	——	B	A	A
926	2021	Male	52	4.4	4.4	79	3	B	C	B	C	C	A	D	A	B	——	A	B	B
927	2020	Female	53	5.2	5.2	81	3	C	A	B	C	C	A	A	C	A	——	B	A	A
928	2021	Female	21	1.9	1.9	37	1	A	A	B	A	C	B	B	E	A	——	B	B	A
929	2019	Male	52	4.1	4.1	63	4	B	B	B	C	C	A	D	E	A	——	A	A	A
930	2020	Female	44	3.7	3.7	56	3	B	C	A	C	C	A	D	H	A	——	B	B	B
931	2020	Male	50	5.7	5.7	99	3	B	A	B	B	C	A	B	A	A	——	B	B	A
933	2019	Female	33	3.4	3.4	59	1	B	B	A	C	C	A	A	H	B	——	B	A	B
935	2021	Female	29	2.3	2.3	91	1	B	B	B	C	C	A	B	A	B	——	B	B	A
940	2020	Male	39	3.4	3.4	73	3	B	A	B	C	C	A	D	C	B	——	B	B	A
941	2020	Female	35	1.9	1.8	42	1	B	B	A	C	C	A	B	J	A	——	B	A	A
946	2020	Female	30	3.3	3.3	46	3	B	B	B	C	C	A	A	A	B	——	B	A	A
947	2020	Female	45	3.5	3.5	49	3	B	A	B	C	C	A	A	C	B	——	B	A	B
948	2020	Male	65	4.7	4.7	56	4	C	A	B	C	C	A	B	E	A	——	B	B	A
949	2020	Male	32	4.1	4.1	62	3	B	B	A	C	C	A	C	E	B	——	B	A	A
950	2019	Female	53	4.5	4.5	87	3	C	A	B	C	C	A	D	E	B	——	B	B	A
953	2019	Male	43	3.4	3.4	72	2	B	A	B	A	A	A	C	E	A	——	B	B	B
957	2019	Male	35	2.7	2.8	67	3	B	A	B	B	A	A	B	A	A	——	B	A	A
959	2020	Female	35	3.2	3.2	65	3	B	B	B	B	A	A	B	EI	B	——	B	A	A
962	2019	Male	29	3.8	3.8	81	3	B	B	B	C	C	A	B	E	B	——	B	B	A
964	2020	Female	35	3.1	3.1	62	3	B	B	A	C	C	A	B	A	B	——	B	B	A
967	2019	Male	50	5.2	5.7	99	3	B	B	B	B	A	A	C	I	A	——	B	B	A
969	2019	Female	30	3.2	3.2	100	2	B	A	B	C	C	A	B	C	B	——	B	A	A
974	2020	Female	29	1.3	1.3	12	1	B	C	B	C	C	A	D	C	B	——	B	B	A
975	2020	Female	29	3	3	71	2	A	B	A	C	C	A	B	BC	A	——	B	B	A
977	2021	Female	34	2.7	2.7	78	3	B	B	A	C	C	A	B	E	A	——	B	B	A
979	2021	Male	36	2.9	3.1	54	3	B	B	B	C	C	A	B	E	A	——	B	B	A
981	2021	Male	45	3.9	4.6	92	3	B	B	A	C	C	A	C	E	B	——	B	B	A
982	2020	Male	41	4.3	5.1	82	3	B	C	B	C	C	A	D	AC	B	——	B	B	A
984	2020	Female	36	2.6	2.9	67	2	B	B	B	C	C	A	B	J	B	——	B	B	A
985	2020	Female	32	2.8	2.8	70	2	B	B	A	C	C	A	C	H	A	——	B	A	A
987	2019	Female	59	3.2	3.3	67	4	C	C	B	C	C	A	A	DFH	B	——	B	B	B
989	2020	Female	33	2.3	2.5	43	1	B	B	A	C	C	A	C	I	B	——	B	A	A
991	2021	Female	57	3	4.1	68	3	C	A	B	C	C	B	A	AH	A	——	B	B	A
994	2020	Female	23	2.5	2.5	80	1	B	B	B	C	C	A	B	E	A	——	B	B	A
997	2019	Male	59	3.5	3.7	75	3	B	B	A	C	C	A	B	H	A	——	B	A	A
998	2019	Female	60	3.4	3.4	87	3	B	A	B	C	B	A	B	E	B	——	B	A	B
999	2021	Female	27	2.3	2.3	71	1	B	B	B	C	C	A	B	E	A	——	B	B	B
1000	2019	Male	52	2.5	2.5	79	3	B	A	B	B	B	A	A	EI	B	——	B	B	A
1001	2020	Female	26	2.9	2.9	83	1	B	B	B	C	C	A	B	CH	A	——	B	B	A
1002	2019	Male	44	2	2.3	43	3	B	A	B	C	A	A	C	H	A	——	B	A	A
1003	2019	Female	30	2.6	2.6	66	1	B	C	B	C	C	A	D	A	B	——	B	B	B
1005	2019	Female	59	4.8	4.8	81	3	C	A	B	C	C	A	D	C	A	——	B	B	A
1007	2019	Male	65	2.8	2.8	18	3	C	A	B	B	A	A	B	A	B	——	B	B	B
1009	2019	Female	29	2.7	2.7	50	3	B	A	B	C	C	A	A	BF	A	——	A	A	A
1010	2019	Male	57	2.5	2.5	41	1	B	B	B	C	C	A	A	H	A	——	B	B	A
1012	2021	Female	43	3.2	3.2	52	3	B	B	B	C	C	A	A	CH	A	——	B	B	B
1014	2019	Male	57	3.4	3.4	66	3	B	B	B	A	A	A	B	E	B	——	B	B	B
1016	2019	Female	67	3.6	3.6	91	3	C	A	B	C	A	A	B	EJ	A	——	B	A	A
1018	2020	Female	42	3.5	3.5	100	3	B	B	B	C	C	A	A	H	A	——	B	B	A
1022	2020	Female	37	3.2	3.2	37	3	B	C	B	C	C	A	D	AI	B	——	B	B	A
1023	2020	Female	44	6.4	6.4	93	3	B	A	B	C	C	A	B	C	A	——	A	B	A
1024	2020	Male	60	3.5	3.5	52	4	C	A	B	C	C	A	A	CI	A	——	B	A	B
1026	2021	Female	49	3.6	3.6	79	3	B	A	A	C	C	A	B	H	A	——	B	B	A
1031	2020	Male	27	1.8	1.8	41	1	B	B	B	C	C	A	C	C	A	——	B	B	A
1037	2020	Male	37	2.9	4.3	51	3	B	A	A	C	A	A	C	A	A	——	B	B	A
1038	2020	Male	33	2.8	2.8	63	1	B	B	A	C	C	A	B	H	A	——	B	A	B
1039	2020	Male	67	3.5	3.5	72	3	C	A	B	C	C	A	B	I	A	——	B	B	B
1040	2020	Male	42	3.3	3.3	84	3	B	B	B	C	C	A	B	A	A	——	B	B	A
1041	2020	Male	34	4.2	5.5	73	3	B	A	A	C	A	B	B	E	B	——	B	B	B
1044	2019	Female	26	3	3	79	1	B	B	A	C	C	A	C	H	A	——	B	B	A
1048	2021	Female	30	3.2	3.2	72	1	B	B	A	C	C	A	C	E	A	——	B	B	A
1050	2019	Female	29	2.5	2.5	28	1	B	B	A	C	C	A	B	E	A	——	B	B	A
1051	2019	Female	34	3.2	3.2	69	1	B	B	B	C	C	A	C	A	A	——	B	B	A
1052	2020	Male	28	3.3	3.3	58	3	B	B	A	C	C	A	B	E	A	——	B	B	A
1053	2019	Male	43	6.5	6.5	91	3	B	A	A	B	C	A	A	DJ	B	——	A	A	B
1055	2020	Male	42	3.5	3.5	74	3	B	B	B	C	A	A	C	C	A	——	B	A	A
1058	2019	Male	33	2.2	2.2	38	1	B	B	B	C	C	A	C	E	B	——	B	B	B
1059	2021	Male	64	3.3	3.3	44	1	B	C	B	C	C	A	D	J	B	——	B	B	A
1060	2019	Female	44	2.9	2.9	77	3	B	C	A	C	C	A	D	E	B	——	B	B	A
1065	2019	Female	49	3.1	3.1	67	2	B	A	B	C	C	B	A	CE	B	——	B	A	B
1066	2021	Female	63	5.1	5.1	79	3	C	A	A	C	C	A	A	C	B	——	B	A	B
1068	2020	Female	63	4.2	4.2	89	4	C	A	B	C	C	A	B	H	A	——	B	B	A
1069	2020	Male	37	2.8	2.8	78	3	B	C	B	C	C	A	D	AI	A	——	B	B	A
1073	2021	Male	58	3.8	3.8	40	3	B	A	B	C	C	A	C	AEH	B	——	B	A	A
1074	2019	Male	26	2.7	2.7	70	2	B	A	B	C	C	B	D	C	B	——	B	A	B
1077	2019	Male	26	3.2	3.2	56	2	B	B	B	C	C	A	C	AEH	A	——	B	B	A
1078	2021	Male	41	6	6	100	3	B	B	B	C	A	A	D	E	A	——	B	A	B
1081	2019	Female	54	2.5	2.5	33	1	C	A	B	C	C	A	D	E	B	——	A	A	B
1082	2021	Female	65	3.7	3.7	64	3	C	C	B	C	C	A	D	EI	B	——	B	B	A
1083	2020	Female	22	3.4	3.4	70	3	B	B	B	C	C	A	D	AC	B	——	B	A	B
1086	2019	Female	35	5.7	5.7	94	3	B	B	A	C	C	A	B	FH	A	——	B	B	A
1090	2020	Male	35	4.3	4.3	90	3	B	B	A	C	C	A	B	A	A	——	B	B	A
1092	2019	Male	57	3.3	3.4	81	3	C	B	B	C	C	A	A	H	A	——	B	B	A
1095	2019	Male	34	3.1	3.1	82	2	B	B	B	C	C	A	D	E	B	——	B	B	B
1096	2020	Male	61	3.3	5.4	76	4	B	A	A	C	A	A	A	C	A	——	B	B	B
1097	2020	Female	31	2.4	2.4	9	1	B	C	B	C	C	A	D	H	A	——	B	B	A
1098	2019	Female	26	2.2	2.2	51	1	B	B	B	C	C	A	C	E	B	——	B	B	B
1100	2019	Male	39	3.3	3.3	55	3	B	B	B	C	C	A	C	E	A	——	B	A	A
1102	2019	Male	58	4.4	6.1	79	3	B	A	B	C	A	A	B	H	A	——	B	B	B
1103	2019	Male	41	3.2	3.2	22	3	B	B	B	A	C	A	B	C	A	——	B	A	A
1106	2020	Female	30	3.5	3.5	68	3	B	C	A	C	C	A	D	H	B	——	B	B	A
1107	2019	Male	39	3.8	3.8	60	3	B	B	A	C	C	A	C	AE	A	——	B	B	B
1109	2019	Male	47	4.3	4.3	69	3	B	A	A	A	C	B	A	D	B	——	B	A	B
1113	2019	Male	52	2.5	2.5	48	1	C	A	A	C	A	A	A	I	B	——	B	B	B
1116	2019	Female	39	3.1	3.1	94	2	B	A	B	C	C	A	B	HI	A	——	B	B	A
1121	2020	Male	38	3.2	3.5	63	3	B	A	B	C	C	A	B	E	B	——	B	B	A
1122	2019	Male	33	4.2	4.2	73	3	B	B	A	C	C	A	C	E	A	——	B	B	A
1127	2021	Male	48	3.4	3.5	92	3	B	C	B	C	C	A	D	E	B	——	B	B	A
1128	2019	Female	36	3.7	3.7	85	3	B	C	A	C	C	A	D	J	B	——	B	B	A
1129	2021	Female	33	4.3	4.3	100	3	B	C	B	C	C	A	C	C	A	——	B	B	A
1138	2019	Male	48	2.9	3.7	27	3	B	B	B	C	C	A	C	E	B	——	B	A	A
1139	2019	Male	33	5.8	5.8	96	3	B	B	B	C	C	A	C	J	A	——	B	B	A
1142	2019	Male	36	2.9	3.1	70	2	B	B	B	C	C	A	B	EI	B	——	B	A	A
1146	2019	Female	36	3	3	79	3	B	B	B	C	C	A	B	CH	A	——	B	B	A
1147	2020	Female	31	2.6	2.6	55	1	B	B	B	C	C	A	C	EFH	B	——	B	B	A
1148	2020	Female	46	3.5	3.5	58	3	B	A	A	C	C	A	C	EGH	B	——	B	A	A
1149	2020	Female	40	3.3	3.3	68	3	B	A	B	C	C	A	B	CH	B	——	B	A	A
1151	2020	Female	35	5.4	5.8	100	3	B	A	A	C	C	A	A	E	A	——	B	B	B
1152	2019	Male	68	3.3	3.3	79	3	C	A	B	C	C	A	A	C	A	——	B	B	B
1154	2020	Male	54	2.7	2.9	13	3	B	B	B	B	B	A	C	C	A	——	B	B	A
1155	2019	Female	28	2.9	2.9	87	2	B	B	A	C	C	A	C	E	A	——	B	B	A
1156	2019	Female	37	2.9	2.9	41	3	B	B	A	C	C	A	B	J	A	——	B	B	A
1158	2021	Male	45	5.1	5.1	83	3	B	A	B	C	C	A	B	AI	A	——	A	A	B
1159	2019	Male	49	2.6	2.7	35	2	B	A	A	B	A	A	B	BE	A	——	A	A	A
1168	2019	Female	30	3.5	3.5	75	3	B	B	B	C	C	A	C	E	A	——	B	B	B
1169	2019	Female	48	2.7	2.7	58	2	B	B	A	C	C	A	C	AB	A	——	B	B	A
1174	2021	Male	62	2.8	2.8	58	2	C	A	B	C	C	A	C	E	A	——	B	B	A
1177	2019	Male	32	4	4	74	2	B	A	A	C	C	A	B	E	A	——	B	B	A
1180	2019	Female	35	3.1	3.1	50	3	B	C	B	C	C	A	D	H	A	——	B	B	B
1184	2019	Female	42	2.2	2.2	49	3	B	A	A	C	C	A	B	H	B	——	B	B	B
1189	2019	Female	36	4.1	4.1	69	3	B	B	A	C	C	A	B	AB	A	——	B	A	A
1190	2021	Male	54	4.9	4.9	65	3	B	A	B	B	A	A	C	A	A	——	B	B	B
1192	2020	Male	66	2.9	2.9	29	3	C	C	B	C	C	A	D	I	B	——	B	B	A
1193	2019	Male	33	3.4	3.4	34	3	B	B	A	C	C	A	C	AH	A	——	B	B	A
1194	2019	Female	41	4.2	4.2	95	3	B	A	B	C	C	A	C	AE	B	——	B	B	A
1195	2019	Female	34	2.4	2.4	27	3	B	B	A	C	C	A	B	F	A	——	B	B	A
1196	2019	Female	31	3.5	3.5	44	3	B	C	B	C	C	A	D	A	B	——	B	B	A
1197	2019	Female	60	3.7	3.7	79	3	C	A	A	C	C	A	B	E	A	——	B	B	A
1198	2019	Female	65	4.4	4.4	54	3	C	C	A	C	C	A	B	BH	B	——	B	B	A
1199	2021	Female	33	3.5	3.5	52	3	B	A	A	C	C	A	B	E	A	——	A	A	A
1200	2019	Male	68	3	5.3	48	4	C	A	A	A	C	A	B	CEH	A	——	A	A	A
1203	2021	Male	42	3.3	3.3	72	3	B	B	B	C	C	A	C	E	A	——	B	B	A
1204	2020	Male	36	3.7	3.7	89	3	B	B	B	C	C	A	C	E	A	——	B	B	A
1206	2019	Male	54	3.9	4.4	53	3	B	A	B	C	C	A	A	I	A	——	B	B	B
1207	2020	Female	39	3.6	3.6	83	3	B	A	B	C	A	A	A	DE	A	——	B	B	A
1208	2020	Female	42	4.4	4.4	98	3	A	A	A	C	C	B	A	ADE	B	——	B	B	B
1211	2020	Male	23	3.7	3.7	68	1	B	A	A	C	C	A	B	C	A	——	B	B	B
1213	2019	Male	35	5.9	5.9	85	3	A	A	B	C	C	B	A	E	B	——	B	A	B
1216	2020	Female	32	3	3	74	1	B	B	B	C	C	A	B	H	A	——	B	A	A
1218	2019	Female	30	4.1	4.3	47	3	B	A	A	C	C	A	B	H	A	——	B	B	B
1219	2019	Female	28	3.7	3.7	73	2	B	B	A	C	C	A	B	E	B	——	B	B	B
1220	2020	Female	58	2.9	2.9	40	3	C	A	A	C	C	A	A	EH	A	——	B	B	A
1221	2019	Female	31	3.5	3.5	60	3	B	B	A	C	C	A	B	A	A	——	B	A	A
1223	2019	Male	49	3.1	3.1	54	3	B	B	B	C	A	A	C	E	A	——	B	B	B
1224	2021	Male	33	2.5	2.5	91	2	B	A	B	C	C	A	B	E	A	——	B	B	B
1225	2019	Female	62	2.6	3.4	65	3	C	A	A	C	C	A	B	D	B	——	B	A	B
1226	2020	Male	40	3.5	3.5	72	3	A	A	B	C	A	B	A	AB	B	——	B	B	B
1228	2019	Female	27	3	3	59	3	B	C	A	C	C	A	D	E	B	——	B	B	A
1229	2021	Male	41	2.4	2.6	17	2	B	C	B	C	C	A	C	C	A	——	B	B	A
1231	2019	Male	36	2.2	2.2	52	3	B	A	B	C	C	A	C	A	A	——	B	A	A
1232	2019	Female	34	2	2	61	1	B	B	B	C	C	A	D	J	B	——	B	A	A
1234	2019	Female	41	2.4	2.4	51	2	B	C	B	C	C	A	D	I	A	——	B	B	A
1237	2021	Male	38	3.2	3.2	57	3	B	B	A	A	C	A	C	C	A	——	B	A	A
1239	2019	Male	38	3	3.4	35	3	B	B	B	C	C	A	D	H	A	——	B	B	A
1240	2019	Female	31	3.2	3.3	58	3	B	B	A	C	C	A	D	J	A	——	B	B	B
1241	2021	Male	50	4.2	4.2	63	3	B	C	B	B	A	A	D	C	A	——	B	B	A
1242	2019	Male	50	2.8	2.9	54	3	B	B	B	C	C	A	B	I	A	——	B	B	A
1243	2019	Female	63	3.3	3.1	63	3	C	A	A	C	C	A	C	E	A	——	B	A	A
1245	2020	Male	51	4	5.2	76	3	B	A	B	C	C	A	A	D	B	——	B	B	B
1246	2019	Female	67	3.1	3.1	65	2	C	B	A	C	C	A	C	H	A	——	B	A	A
1248	2020	Female	38	3.3	3.3	63	3	B	A	A	C	C	A	B	I	A	——	B	B	A
1249	2021	Male	40	4.5	4.5	93	3	B	A	B	B	C	A	B	J	A	——	B	B	B
1250	2019	Female	43	4.1	4.1	80	3	B	A	B	C	C	A	B	E	A	——	B	B	A
1254	2019	Male	57	3.2	3.2	61	2	B	A	A	C	C	A	B	H	A	——	B	A	A
1256	2019	Male	50	3.1	5.9	35	3	B	B	A	A	C	A	C	J	A	——	B	B	A
1257	2020	Female	61	2.9	2.9	76	2	C	A	B	C	C	A	B	F	A	——	B	B	A
1258	2019	Female	33	3.5	3.5	62	2	B	B	B	C	C	A	B	CF	B	——	B	A	B
1259	2019	Female	49	3.8	3.8	56	3	B	B	A	C	C	A	C	I	A	——	A	A	A
1260	2019	Male	48	5.5	5.5	96	4	B	A	B	B	C	A	B	E	A	——	B	B	A
1265	2019	Male	32	3	3.1	51	3	B	B	A	B	C	A	C	GI	A	——	B	A	A
1266	2020	Female	53	3.4	3.4	66	3	B	B	A	C	C	A	B	C	A	——	B	B	A
1267	2019	Female	38	2.5	2.5	20	1	B	C	A	C	C	A	D	H	A	——	B	B	A
1268	2019	Female	58	3.3	3.3	44	3	C	B	A	C	C	A	C	H	A	——	B	B	A
1271	2019	Male	66	4.6	4.6	68	3	C	B	A	C	C	A	C	BH	A	——	B	A	B
1272	2019	Male	35	4.4	4.4	98	3	B	C	A	C	A	A	B	BI	A	——	B	B	A
1273	2019	Female	37	3.3	3.3	46	3	B	B	A	C	C	A	C	E	A	——	B	B	A
1275	2019	Female	58	3.2	3.2	65	2	C	A	A	C	C	A	B	J	A	——	B	B	A
1281	2019	Male	42	3.5	3.5	65	3	B	B	B	C	C	A	B	E	B	——	B	B	A
1283	2019	Male	45	4.1	4.1	63	4	B	A	B	C	A	A	B	HI	B	——	B	B	B
1284	2019	Male	47	5.1	5.1	90	3	A	A	A	B	C	B	A	E	A	——	B	A	B
1286	2020	Female	58	2.3	2.3	23	2	C	A	A	C	C	A	B	H	A	——	B	B	A
1287	2020	Male	30	4.6	4.6	90	3	B	B	A	C	C	A	C	A	B	——	A	A	B
1288	2019	Male	40	3.5	3.5	74	3	B	A	B	B	C	A	C	GJ	A	——	B	B	A
1290	2020	Female	51	3	3	58	3	C	A	B	C	C	A	B	J	A	——	B	B	A
1293	2020	Male	38	3.2	3.6	39	2	B	C	B	A	B	A	A	DE	B	——	B	A	B
1294	2019	Male	33	2.6	2.6	41	1	B	B	A	C	C	A	C	H	A	——	B	B	A
1296	2020	Female	54	3.1	3.1	61	2	C	A	A	C	C	A	A	F	A	——	B	B	A
1297	2019	Female	27	1.8	2	44	1	B	B	B	C	C	A	B	J	A	——	B	B	B
